# Supplementary material for: Benchmarking Spatial Clustering Methods for Mass Spectrometry-Based Spatial Metabolomics
Source: Metabolites. 2026 May 21;16(5):348. doi: 10.3390/metabo16050348 (PMC13208584; doi:10.3390/metabo16050348)
Supplement: Supplementary file 1 [file metabolites-16-00348-s001.zip]

Archive with 1 entries (1 files):
- metabolites-4290184-supplementary.pdf
